# Supplementary material for: Assessing the filtration efficiency and regulatory status of N95s and nontraditional filtering face-piece respirators available during the COVID-19 pandemic
Source: BMC Infect Dis. 2021 Jul 29;21:712. doi: 10.1186/s12879-021-06008-8 (PMC8319695; doi:10.1186/s12879-021-06008-8)
Supplement: Supplementary file 1 — Additional file 1: Analysis of concordance between results obtained from filtration efficiency testing at academic laboratory and ICS laboratories (n = 10). [file 12879_2021_6008_MOESM1_ESM.xlsx]

## Sheet: Correlation Li Lab and ICS Inst
ICS instantaneous test					Li Lab 0.3 uM
Model	Cycles	Filter Efficiency (%)			Model	Cycles	Filter Efficiency (%)
3M 1860	1	99.33			3M 1860	1	99.2
	2	99.47				2	99.2
	5	99.36				5	98.76
KC/Halyard 46767 (duckbill)	1	99.89			KC/Halyard 46767 (duckbill)	1	99.83
	2	99.78				2	99.91
	5	99.89				5	99.89
Gerson 2130	1	98.69			Gerson 2130	1	96.06
	2	97.43				2	96.46
3M 8210	1	99.76			3M 8210	1	99.86
	2	99.82				2	99.52

## Sheet: Statistical test
SUMMARY OUTPUT
Regression Statistics
Multiple R	0.886217
R Square	0.785381
Adjusted R Square	0.758553
Standard Error	0.376838
Observations	10
ANOVA
	df	SS	MS	F	Significance F
Regression	1	4.1573	4.1573	29.2753	0.000637853
Residual	8	1.13606	0.142007
Total	9	5.29336
	Coefficients	Standard Error	t Stat	P-value	Lower 95%	Upper 95%	Lower 95.0%	Upper 95.0%
Intercept	52.3212	8.6912	6.02002	0.000316266	32.2793	72.3632	32.2793	72.3632
X Variable 1	0.475587	0.087898	5.41066	0.000637853	0.272893	0.67828	0.272893	0.67828
