# Supplementary material for: Assessing the filtration efficiency and regulatory status of N95s and nontraditional filtering face-piece respirators available during the COVID-19 pandemic
Source: BMC Infect Dis. 2021 Jul 29;21:712. doi: 10.1186/s12879-021-06008-8 (PMC8319695; doi:10.1186/s12879-021-06008-8)
Supplement: Supplementary file 4 — Additional file 4: Filtration efficiency raw data; depicted in Fig. 3. [file 12879_2021_6008_MOESM4_ESM.xlsx]

## Sheet: Filtration Efficiency Data_sort
Mod No.	Loading particles	Type	Labeled Manufacturer and Mask Model	Regulatory	0.3µm	0.5µm	1µm	3µm	5µm	10µm	0.3µm SD	0.5µm SD	1µm SD	3µm SD	5µm SD	10µm SD	P (pa)	vair (m/s)	T (°C)	RH (%)	Testing date
1	Ambient	FFP2	3M K112	Not on Appendix A	0.9881	0.9931	1	1			0.0007	0.0045	0	0			251.3	0.3	24.2	6.9	2020-04-23
1	KCl	FFP2	3M K112	Not on Appendix A	0.9971	0.9988	0.9998	1	1	1	0.0006	0.0004	0.0004	0	0	0	169.6	< 0.1	24.4	20.9	2020-05-04
1	KCl	FFP2	3M K112	Not on Appendix A	0.9984	0.9996	0.9998	1	1	1	0.0004	0.0002	0.0002	0	0	0	32.9	< 0.1	24.5	20.5	2020-05-04
2	Ambient	FFP2	Guangzhou Kanglv 9501	Not on Appendix A	0.9902	0.9953	1	1	1	1	0.0027	0.0057	0	0	0	0	180.1	0.4	24.2	47.2	2020-04-13
3	Ambient	KN95	Aoxing KN95	Appendix A	0.9898	0.991	0.993				0.0008	0.0036	0.0153				183.8	0.3	24	27	2020-04-30
4	Ambient	KN95	aRUN Industrial Co N9	Appendix A	0.9708	0.9863	1				0.0032	0.0027	0				108.4	0.3	23.9	26.8	2020-04-30
5	Ambient	KN95	Graphene SNN70370B	Not on Appendix A	0.8133	0.8831	0.9111	1			0.014	0.0121	0.0876	0			185.7	0.3	24.4	46.2	2020-04-13
5	Ambient	KN95	Graphene SNN70370B	Not on Appendix A	0.8497	0.9205	0.9805	1			0.0034	0.0074	0.0274	0			184	0.3	24	27.5	2020-04-30
6	Ambient	KN95	HuaGang Communication Disposable face mask	Formerly on Appendix A	0.6227	0.7622	0.9333				0.0069	0.032	0.0987				185.7	0.3	24.5	45.9	2020-04-13
7	Ambient	KN95	Jinan Vhold Co. VH95	Formerly on Appendix A	0.9479	0.9834	1		1		0.005	0.0126	0		0		254.3	0.4	24.3	46.9	2020-04-13
7	Ambient	KN95	Jinan Vhold Co. VH95	Formerly on Appendix A	0.9112	0.9654	1	1	1		0.0029	0.0099	0	0	0		256.9	0.3	23.4	16.2	2020-04-14
7	Ambient	KN95	Jinan Vhold Co. VH95	Formerly on Appendix A	0.917	0.966	1				0.0022	0.0085	0				255.4	0.3	23.9	15.3	2020-04-14
7	Ambient	KN95	Jinan Vhold Co. VH95	Formerly on Appendix A	0.8758	0.9426	1	1			0.0025	0.0093	0	0			254.6	0.4	24.2	15.3	2020-04-14
7	Ambient	KN95	Jinan Vhold Co. VH95	Formerly on Appendix A	0.9766	0.9939	0.9921				0.0018	0.0013	0.0169				259.2	0.4	23.9	27.7	2020-04-30
8	Ambient	KN95	SNIPPET SNB9501	Not on Appendix A	0.0853	0.2942	0.8095	0.7778	1	1	0.0038	0.0272	0.0867	0.5916	0	0	185.3	0.3	23.4	47.2	2020-04-13
8	Ambient	KN95	SNIPPET SNB9501	Not on Appendix A	0.259	0.3921	0.8278	1			0.0052	0.0164	0.0926	0			182.9	0.4	24.1	27.5	2020-04-30
9	Ambient	KN95	Urance KN95	Not on Appendix A	0.7552	0.871	0.9732				0.0047	0.0128	0.0589				329.6	0.4	23.8	27	2020-04-30
10	Ambient	KN95	Yimengshan 9201	Not on Appendix A	0.996	0.999	1				0.0006	0.0012	0				253	0.1	23.3	7.8	2020-04-23
10	KCl	KN95	Yimengshan 9201	Not on Appendix A	0.9991	0.9999	1	1	1	1	0.0002	0.0001	0	0	0	0	168.7	< 0.1	24.4	21.5	2020-05-04
10	KCl	KN95	Yimengshan 9201	Not on Appendix A	0.9908	0.9984	0.9996	1	1	1	0.0019	0.0003	0.0001	0	0	0	33	< 0.1	24.6	23.9	2020-05-04
10	Ambient	KN95	Yimengshan 9201	Not on Appendix A	0.9935	0.9963	1	1			0.0006	0.0032	0	0			254	0.1	24	7.4	2020-04-23
10	KCl	KN95	Yimengshan 9201	Not on Appendix A	0.9977	0.9996	1	1	1	1	0.0004	0.0002	0	0	0	0	170.6	< 0.1	24.4	21.9	2020-05-04
10	KCl	KN95	Yimengshan 9201	Not on Appendix A	0.9891	0.9981	0.9997	1	1	1	0.0023	0.0005	0.0004	0	0	0	32.5	< 0.1	24.5	27.3	2020-05-04
11	Ambient	KN95	Yuxu 9901	Not on Appendix A	0.9135	0.9612	1				0.0068	0.0084	0				330.7	0.1	23.8	25.7	2020-04-30
11	Ambient	KN95	Yuxu 9901	Not on Appendix A	0.933	0.9807	1		1		0.005	0.0076	0		0		254.8	< 0.1	24.1	25.4	2020-04-30
11	KCl	KN95	Yuxu 9901	Not on Appendix A	0.9688	0.9892	0.999	1	1	1	0.003	0.0019	0.0008	0	0	0	171.9	< 0.1	24.3	22.7	2020-05-04
11	KCl	KN95	Yuxu 9901	Not on Appendix A	0.9833	0.9967	0.9996	0.999	1	1	0.0026	0.0007	0.0005	0.0021	0	0	32.2	< 0.1	24.3	20.3	2020-05-04
12	Ambient	KN95	Unmarked batch #1	Not on Appendix A	-0.2054	-0.4442	0.0385	1	1		-0.0115	-0.0486	0.0126	0	0		56	0.4	24.4	45.9	2020-04-13
12	Ambient	KN95	Unmarked batch #1	Not on Appendix A	-0.2484	-0.4116	0.0588	0.4	1		-0.0211	-0.0807	0.0298	0.5235	0		77.8	0.8	24.3	45.9	2020-04-13
13	Ambient	KN95	Unmarked batch #2	Not on Appendix A	0.9678	0.9894	0.9861		1		0.0049	0.0043	0.0298		0		186.6	0.4	24.5	45.1	2020-04-13
14	Ambient	KN95	Unmarked batch #3	Not on Appendix A	0.9678	0.9839	0.9697	1			0.0022	0.0093	0.0694	0			182.4	< 0.1	23.4	19.7	2020-05-04
14	KCl	KN95	Unmarked batch #3	Not on Appendix A	0.983	0.9968	0.9993	1	1	1	0.002	0.0014	0.0008	0	0	0	168.6	< 0.1	24.2	20.5	2020-05-04
14	Ambient	KN95	Unmarked batch #3	Not on Appendix A	0.9747	0.9883	1	1			0.003	0.0087	0	0			182	< 0.1	23.8	19.6	2020-05-04
14	KCl	KN95	Unmarked batch #3	Not on Appendix A	0.9873	0.9968	1	1	1	1	0.001	0.0012	0	0	0	0	168.2	< 0.1	23.9	19.7	2020-05-04
15	Ambient	KN95	Unmarked batch #4	Not on Appendix A	0.912	0.9615	0.9773	1			0.0031	0.0065	0.0338	0			248.6	0.3	23.9	27.5	2020-04-30
16	Ambient	KN95	Unmarked batch #5	Not on Appendix A	0.9683	0.9911	1	1			0.0026	0.0039	0	0			184	0.3	23.9	27.6	2020-04-30
17	Ambient	KN95	Unmarked batch #6	Not on Appendix A	0.7119	0.8293	0.9806	1			0.0037	0.0246	0.0276	0			252	0.4	23.9	27.6	2020-04-30
18	Ambient	N95	3M 1860/1860S	N95	0.9766	0.9905	0.9968	1			0.0081	0.0038	0.0003	0			186.1	0.3	24.1	22.5	2020-04-04
18	Ambient	N95	3M 1860/1860S	N95	0.9859	0.9949	0.9979	1			0.001	0.0023	0.0042	0			188.2	0.1	23.3	27.9	2020-04-09
18	Ambient	N95	3M 1860/1860S	N95	0.9753	0.9911	1				0.0023	0.0024	0				181.1	0.4	23.2	26.2	2020-04-19
19	Ambient	N95	3M 8210	N95	0.9809	0.9942	0.9982	1	1		0.0021	0.0025	0.0021	0	0		187.8	0.3	24.6	22.1	2020-04-04
20	Ambient	N95	3M 9210	N95	0.9975	0.9992	1	1	1		0.0011	0.0011	0	0	0		190.6	< 0.1	24.6	21.9	2020-04-04
21	Ambient	N95	Cardinal Health ML/S	N95	0.9838	0.9944	1	1			0.0021	0.0013	0	0			184.8	0.3	23.9	26.8	2020-04-30
21	Ambient	N95	Cardinal Health ML/S	N95	0.9716	0.9876	1	1			0.0014	0.0042	0	0			184.4	< 0.1	24	21.8	2020-05-02
21	Ambient	N95	Cardinal Health ML/S	N95	0.9695	0.9838	0.9792	1	1	1	0.0017	0.0066	0.0494	0	0	0	183.8	< 0.1	24.4	22	2020-05-02
21	Ambient	N95	Cardinal Health ML/S	N95	0.9962	0.9991	1	1	1		0.0006	0.0011	0	0	0		185.4	< 0.1	24.6	21.7	2020-05-02
21	Ambient	N95	Cardinal Health ML/S	N95	0.9853	0.9935	1	1			0.0012	0.0022	0	0			184.4	< 0.1	24.8	18.8	2020-05-02
22	Ambient	N95	Gerson 1730	N95	0.9665	0.9828	1	1		1	0.0016	0.0027	0	0		0	185.9	0.4	24.4	45.6	2020-04-13
23	Ambient	N95	Kimberly-Clark 46767 (duckbill)	N95	0.9991	0.9995	1	1	1		0.0002	0.0005	0	0	0		190.1	< 0.1	24.3	22.7	2020-04-04
24	Ambient	N95	Rizhao 3Q SanQi RIZSQ100Sb	N95	0.9553	0.9874	1	1	1	1	0.003	0.0058	0	0	0	0	255.4	0.4	24	45.9	2020-04-13
24	Ambient	N95	Rizhao 3Q SanQi RIZSQ100Sb	N95	0.9713	0.9919	1	1	1	1	0.004	0.0044	0	0	0	0	187.2	0.1	24.5	45	2020-04-13
25	Ambient	N95	San Huei SH9550	N95	0.9832	0.9955	1	1	1		0.0025	0.0016	0	0	0		253.7	0.3	23.9	27	2020-04-30
